# Supplementary material for: Efficacy and safety of Programmed Death Ligand 1 inhibitors versus Programmed Death 1 inhibitors in the first-line treatment of advanced non-small cell lung cancer: a meta-analysis of randomized controlled trials
Source: PeerJ. 2026 Jul 7;14:e21402. doi: 10.7717/peerj.21402 (PMC13353234; doi:10.7717/peerj.21402)
Supplement: Supplemental Information 1 [file peerj-14-21402-s001.xlsx]

## Sheet: Calculation formula
			log(HR)					SE =(UP-LOW)/3.92Calculate standard error
										VAR
PFS(PD-L1)		0.74	-0.301105	0.66	0.83	-0.415515	-0.18633	0.0584658		0.0034		Step 1: After obtaining log(HR) and SE from the formula, enter them into RevMan to calculate VAR, and then input the resulting VAR into Table 2.
PFS(PD-1)		0.77	-0.261365	0.52	1.15	-0.653926	0.139762	0.202472		0.0408
PFS(PD-L1+Chemotherapy)		0.64	-0.446287	0.58	0.72	-0.544727	-0.328504	0.055159		0.003
PFS(PD-1+Chemotherapy)		0.53	-0.634878	0.5	0.58	-0.693147	-0.544727	0.0378622		0.0014
OS(PD-L1)		0.84	-0.174353	0.75	0.94	-0.287682	-0.0618754	0.0576037		0.0034
OS(PD-1)		0.77	-0.261365	0.71	0.84	-0.34249	-0.174353	0.0428921		0.0018
OS(PD-L1+Chemotherapy)		0.82	-0.198451	0.75	0.9	-0.287682	-0.105361	0.0465106		0.0022
OS(PD-1+Chemotherapy)		0.65	-0.430783	0.61	0.7	-0.494296	-0.356675	0.0351075		0.0012
ORR(PD-L1)		0.93	-0.0725707	0.82	1.06	-0.198451	0.0582689	0.0654898		0.0042
ORR(PD-1)		1.28	0.24686	0.82	2	-0.198451	0.693147	0.227448		0.0515
ORR(PD-L1+Chemotherapy)		1.49	0.398776	1.31	1.7	0.270027	0.530628	0.0664799		0.0044
ORR(PD-1+Chemotherapy)		1.64	0.494696	1.53	1.76	0.425268	0.565314	0.035726		0.0013
3-5AE(PD-L1)		0.34	-1.07881	0.29	0.4	-1.23787	-0.916291	0.0820366		0.0067
3-5AE(PD-1)		0.45	-0.798508	0.38	0.54	-0.967584	-0.616186	0.0896423		0.0081
3-5 AE(PD-L1+Chemotherapy)		1.19	0.173953	1.07	1.32	0.0676586	0.277632	0.0535646		0.0029
3-5AE(PD-1+Chemotherapy)		1.2	0.182322	1.08	1.33	0.076961	0.285179	0.0531168		0.0028
AE(PD-L1)		0.73	-0.314711	0.67	0.8	-0.400478	-0.223144	0.0452383		0.002
AE(PD-1)		0.64	-0.446287	0.44	0.93	-0.820981	-0.0725707	0.190921		0.0365
AE(PD-L1+Chemotherapy)		1.03	0.0295588	1	1.05	0	0.0487902	0.0124465		0.0001
AE(PD-1+Chemotherapy)		1	0	0.98	1.02	-0.0202027	0.0198026	0.0102054		0.0001
dis(PD-L1)		0.58	-0.544727	0.38	0.87	-0.967584	-0.139262	0.211307		0.0445
dis(PD-1)		1.05	0.0487902	0.75	1.49	-0.287682	0.398776	0.175117		0.0306
dis(PD-L1+Chemotherapy)		1.49	0.398776	1.25	1.77	0.223144	0.57098	0.0887337		0.0079
dis(PD-1+Chemotherapy)		1.72	0.542324	1.21	2.45	0.19062	0.896088	0.179966		0.0324

## Sheet: Indirect comparison
	Group	HR /RR	95%HR/RR LOW	95%HR/RR UP		Var(InHR/RR）Based on RevMan	95%HR/RR LOW	95%HR/RR UP	The Z value is calculated using RevMan	The P value is calculated using RevMan
FPS(Single-agent )	PDL1(A)	0.74	0.66	0.83		0.0034
	PD1(B)	0.77	0.52	1.15		0.0408
Adjusted indirect comparison	A/B	0.961039				0.0442	0.636477	1.45111	-0.1791	0.8579
	B/A	1.04054				0.0442	0.689129	1.57115	0.1907	0.8487			Step 2: Obtain HR or RR and Var from calculations, then calculate their upper and lower limits, and finally use RevMan to obtain the z-value and p-value.
FPS (ICI combined with chemotherapy )	PDL1	0.64	0.58	0.72		0.003
	PD1	0.53	0.5	0.58		0.0014
Adjusted indirect comparison	A/B	1.20755				0.0044	1.06033	1.37521	2.8258	0.0047
	B/A	0.828125				0.0044	0.727164	0.943103	-2.8443	0.0045
OS(Single-agent )	PDL1(A)	0.84	0.75	0.94		0.0034	0.749282	0.941702
	PD1(B)	0.77	0.71	0.84		0.0018	0.70856	0.836768
Adjusted indirect comparison	A/B	1.09091				0.0052	0.947123	1.25652	1.2062	0.2278
	B/A	0.916667				0.0052	0.795846	1.05583	-1.2043	0.2285
OS (ICI combined with chemotherapy)	PDL1	0.82	0.75	0.9		0.0022	0.747977	0.898958
	PD1	0.65	0.61	0.7		0.0012	0.607332	0.695665
Adjusted indirect comparison	A/B	1.26154				0.0034	1.1253	1.41428	3.9793	0.0001
	B/A	0.792683				0.0034	0.707075	0.888656	-3.9734	0.0001
ORR(Single-agent)	PDL1(A)	0.93	0.82	1.06		0.0042	0.819064	1.05596
	PD1(B)	1.28	0.82	2		0.0515	0.820423	1.99702
Adjusted indirect comparison	A/B	0.726562				0.0557	0.457487	1.1539	-1.3538	0.1758
	B/A	1.37634				0.0557	0.866628	2.18586	1.355	0.1754
ORR (ICI combined with chemotherapy)	PDL1	1.49	1.31	1.7		0.0044	1.30835	1.69687
	PD1	1.64	1.53	1.76		0.0013	1.5281	1.76009
Adjusted indirect comparison	A/B	0.908537				0.0057	0.783568	1.05344	1.2669	0.2052
	B/A	1.10067				0.0057	0.949275	1.27621	1.2669	0.2052
Grade 3-5 TRAE(Single-agent)	PDL1(A)	0.34	0.29	0.4		0.0067	0.289603	0.399166
	PD1(B)	0.45	0.38	0.54		0.0081	0.377227	0.536812
Adjusted indirect comparison	A/B	0.755556				0.0148	0.595266	0.959006	-2.3038	0.0212
	B/A	1.32353				0.0148	1.04275	1.67992	2.3062	0.0211
Grade 3-5 TRAE(ICI combined with chemotherapy)	PDL1	1.19	1.07	1.32		0.0029	1.0708	1.32247
	PD1	1.2	1.08	1.33		0.0028	1.08178	1.33114
Adjusted indirect comparison	A/B	0.991667				0.0057	0.855264	1.14982	-0.1117	0.9111
	B/A	1.0084				0.0057	0.869699	1.16923
Any grade TRAE(Single-agent)	PDL1(A)	0.73	0.67	0.8		0.002	0.668737	0.796875
	PD1(B)	0.64	0.44	0.93		0.0365	0.440104	0.930689
Adjusted indirect comparison	A/B	1.14062				0.0385	0.776465	1.67557	0.6689	0.5035
	B/A	0.876712				0.0385	0.59681	1.28789
Any grade TRAE(ICI combined with chemotherapy)	PDL1	1.03	1	1.05		0.0001	1.01001	1.05039
	PD1	1	0.98	1.02		0.0001	0.980591	1.01979
Adjusted indirect comparison	A/B	1.03				0.0002	1.00184	1.05895	2.1015	0.0356
	B/A	0.970874				0.0002	0.944332	0.998161
Leading to discontinuation(Single-agent)	PDL1(A)	0.58	0.38	0.87		0.0445	0.383587	0.876986
	PD1(B)	1.05	0.75	1.49		0.0306	0.745224	1.47942
Adjusted indirect comparison	A/B	0.552381				0.0751	0.322826	0.945169	-2.1665	0.0303
	B/A	1.81034				0.0751	1.05801	3.09765
Leading to discontinuation(ICI combined with chemotherapy)	PDL1	1.49	1.25	1.77		0.0079	1.25178	1.77355
	PD1	1.72	1.21	2.45		0.0324	1.20867	2.44764
Adjusted indirect comparison	A/B	0.866279				0.0403	0.58449	1.28392	-0.7162	0.4739
	B/A	1.15436				0.0403	0.778864	1.71089
