# Supplementary material for: Efficacy and safety of Programmed Death Ligand 1 inhibitors versus Programmed Death 1 inhibitors in the first-line treatment of advanced non-small cell lung cancer: a meta-analysis of randomized controlled trials
Source: PeerJ. 2026 Jul 7;14:e21402. doi: 10.7717/peerj.21402 (PMC13353234; doi:10.7717/peerj.21402)
Supplement: Supplemental Information 4 — Detailed primary data collected from 28 clinical research studies. [file peerj-14-21402-s004.xlsx]

## Sheet: Indirect comparison calculation
	Group	HR /RR	95%HR/RR LOW	95%HR/RR UP		Var(InHR/RR）Based on RevMan	95%HR/RR LOW	95%HR/RR UP	The Z value is calculated using RevMan	The P value is calculated using RevMan
FPS(Single-agent )	PDL1(A)	0.74	0.66	0.83		0.0034
	PD1(B)	0.77	0.52	1.15		0.0408
Adjusted indirect comparison	A/B	0.961039				0.0442	0.636477	1.45111	-0.1791	0.8579
	B/A	1.04054				0.0442	0.689129	1.57115	0.1907	0.8487
FPS (ICI combined with chemotherapy )	PDL1	0.64	0.58	0.72		0.003
	PD1	0.53	0.5	0.58		0.0014
Adjusted indirect comparison	A/B	1.20755				0.0044	1.06033	1.37521	2.8258	0.0047
	B/A	0.828125				0.0044	0.727164	0.943103	-2.8443	0.0045
OS(Single-agent )	PDL1(A)	0.84	0.75	0.94		0.0034	0.749282	0.941702
	PD1(B)	0.77	0.71	0.84		0.0018	0.70856	0.836768
Adjusted indirect comparison	A/B	1.09091				0.0052	0.947123	1.25652	1.2062	0.2278
	B/A	0.916667				0.0052	0.795846	1.05583	-1.2043	0.2285
OS (ICI combined with chemotherapy)	PDL1	0.82	0.75	0.9		0.0022	0.747977	0.898958
	PD1	0.65	0.61	0.7		0.0012	0.607332	0.695665
Adjusted indirect comparison	A/B	1.26154				0.0034	1.1253	1.41428	3.9793	0.0001
	B/A	0.792683				0.0034	0.707075	0.888656	-3.9734	0.0001
ORR(Single-agent )	PDL1(A)	0.93	0.82	1.06		0.0042	0.819064	1.05596
	PD1(B)	1.28	0.82	2		0.0515	0.820423	1.99702
Adjusted indirect comparison	A/B	0.726562				0.0557	0.457487	1.1539	-1.3538	0.1758
	B/A	1.37634				0.0557	0.866628	2.18586	1.355	0.1754
ORR (ICI combined with chemotherapy )	PDL1	1.49	1.31	1.7		0.0044	1.30835	1.69687
	PD1	1.64	1.53	1.76		0.0013	1.5281	1.76009
Adjusted indirect comparison	A/B	0.908537				0.0057	0.783568	1.05344	1.2669	0.2052
	B/A	1.10067				0.0057	0.949275	1.27621	1.2669	0.2052
Grade 3-5 TRAE(Single-agent)	PDL1(A)	0.34	0.29	0.4		0.0067	0.289603	0.399166
	PD1(B)	0.45	0.38	0.54		0.0081	0.377227	0.536812
Adjusted indirect comparison	A/B	0.755556				0.0148	0.595266	0.959006	-2.3038	0.0212
	B/A	1.32353				0.0148	1.04275	1.67992	2.3062	0.0211
Grade 3-5 TRAE(ICI combined with chemotherapy)	PDL1	1.19	1.07	1.32		0.0029	1.0708	1.32247
	PD1	1.2	1.08	1.33		0.0028	1.08178	1.33114
Adjusted indirect comparison	A/B	0.991667				0.0057	0.855264	1.14982	-0.1117	0.9111
	B/A	1.0084				0.0057	0.869699	1.16923
Any grade TRAE(Single-agent)	PDL1(A)	0.73	0.67	0.8		0.002	0.668737	0.796875
	PD1(B)	0.64	0.44	0.93		0.0365	0.440104	0.930689
Adjusted indirect comparison	A/B	1.14062				0.0385	0.776465	1.67557	0.6689	0.5035
	B/A	0.876712				0.0385	0.59681	1.28789
Any grade TRAE(ICI combined with chemotherapy)	PDL1	1.03	1	1.05		0.0001	1.01001	1.05039
	PD1	1	0.98	1.02		0.0001	0.980591	1.01979
Adjusted indirect comparison	A/B	1.03				0.0002	1.00184	1.05895	2.1015	0.0356
	B/A	0.970874				0.0002	0.944332	0.998161
Leading to discontinuation(Single-agent)	PDL1(A)	0.58	0.38	0.87		0.0445	0.383587	0.876986
	PD1(B)	1.05	0.75	1.49		0.0306	0.745224	1.47942
Adjusted indirect comparison	A/B	0.552381				0.0751	0.322826	0.945169	-2.1665	0.0303
	B/A	1.81034				0.0751	1.05801	3.09765
Leading to discontinuation(ICI combined with chemotherapy)	PDL1	1.49	1.25	1.77		0.0079	1.25178	1.77355
	PD1	1.72	1.21	2.45		0.0324	1.20867	2.44764
Adjusted indirect comparison	A/B	0.866279				0.0403	0.58449	1.28392	-0.7162	0.4739
	B/A	1.15436				0.0403	0.778864	1.71089

## Sheet: HR for PFS
Trial name	HR for PFS 95%CI	HR for PFS	lnHR for PFS	HR for PFS LOW	HR for PFS UP	lnHR for PFS LOW	lnHR for PFS UP	se HR for PFS
IMpower130	0.64(0.54-0.77)	0.64	-0.446287	0.54	0.64	-0.616186	-0.446287	0.0433416
IMpower132	0.60(0.49-0.72)	0.6	-0.510826	0.49	0.71	-0.71335	-0.34249	0.094607
IMpower131	0.71(0.60-0.85)	0.71	-0.34249	0.6	0.73	-0.510826	-0.314711	0.0500293
POSEIDON	0.74(0.62-0.89)	0.74	-0.301105	0.62	0.89	-0.478036	-0.116534	0.0922199
GEMSTONE-302	0.49(0.39-0.60)	0.49	-0.71335	0.39	0.6	-0.941609	-0.510826	0.109894
			#NUM!			#NUM!	#NUM!	#NUM!
			#NUM!			#NUM!	#NUM!	#NUM!
CameL	0.55(0.44-0.69)	0.55	-0.597837	0.44	0.69	-0.820981	-0.371064	0.114775
KEYNOTE-021	0.54(0.35-0.83)	0.54	-0.616186	0.35	0.83	-1.04982	-0.18633	0.220279
RATIONALE 304	0.645(0.462-0.902)	0.645	-0.438505	0.462	0.902	-0.77219	-0.103141	0.170676
ORIENT-11	0.482(0.362-0.643)	0.482	-0.729811	0.362	0.643	-1.01611	-0.441611	0.146556
KEYNOTE-189	0.50(0.42-0.60)	0.5	-0.693147	0.42	0.6	-0.867501	-0.510826	0.0909885
ORIENT-12	0.536(0.422-0.681)	0.536	-0.623621	0.422	0.681	-0.86275	-0.384193	0.122081
RATIONALE 307	0.524(0.370-0.742)	0.524	-0.646264	0.37	0.742	-0.994252	-0.298406	0.177512
CameL-Sq	0.37(0.29-0.47)	0.37	-0.994252	0.29	0.47	-1.23787	-0.755023	0.123176
KEYNOTE-407	0.62(0.52-0.74)	0.62	-0.478036	0.52	0.74	-0.653926	-0.301105	0.0900055
CheckMate 227 Part 2	0.62(0.52-0.73)	0.62	-0.478036	0.52	0.73	-0.653926	-0.314711	0.0865346
CHOICE-01	0.49(0.39-0.61)	0.49	-0.71335	0.39	0.61	-0.941609	-0.494296	0.11411
EMPOWER-Lung 3 Part 2	0.55(0.44-0.68)	0.55	-0.597837	0.44	0.68	-0.820981	-0.385662	0.111051
AK105-302	0.43(0.33-0.56)	0.43	-0.84397	0.33	0.56	-1.10866	-0.579818	0.134909
ASTRUM-004	0.55(0.42-0.73)	0.55	-0.597837	0.42	0.73	-0.867501	-0.314711	0.141018
ASTRUM-002	0.55(0.43-0.69)	0.55	-0.597837	0.43	0.69	-0.84397	-0.371064	0.120639
DOMAJOR	0.65(0.49-0.85)	0.65	-0.430783	0.49	0.85	-0.71335	-0.162519	0.140518
			#NUM!			#NUM!	#NUM!	#NUM!
			#NUM!			#NUM!	#NUM!	#NUM!
			#NUM!			#NUM!	#NUM!	#NUM!
IMpower110	0.72(0.60-0.86)	0.72	-0.328504	0.6	0.86	-0.510826	-0.150823	0.0918374
JAVELIN Lung 100	0.71(0.54-0.93)	0.71	-0.34249	0.54	0.93	-0.616186	-0.0725707	0.138677
PEARL	0.77(0.65-0.92)	0.77	-0.261365	0.65	0.92	-0.430783	-0.0833816	0.0886228
						#NUM!	#NUM!	#NUM!
CHECKMATE 026	1.19(0.97-1.46)	1.19	0.173953	0.97	1.46	-0.0304592	0.378436	0.10431
KEYNOTE-024	0.50(0.39-0.65)	0.5	-0.693147	0.39	0.65	-0.941609	-0.430783	0.130313
KEYNOTE-042	1.03(0.91-1.16)	1.03	0.0295588	0.91	1.16	-0.0943107	0.14842	0.0619211
EMPOWER-Lung 1	0.56(0.47-0.67)	0.56	-0.579818	0.47	0.67	-0.755023	-0.400478	0.0904452

## Sheet: HR for OS
Trial name	HR for OS 95%CI	HR for OS	lnHR for OS	HR for OS LOW	HR forOS UP	lnHR for OS LOW	lnHR for OS UP	se HR for OS
IMpower130	0.79(0.64-0.98)	0.79	-0.235722	0.64	0.98	-0.446287	-0.0202027	0.108695
IMpower132	0.86(0.71-1.06)	0.86	-0.150823	0.71	1.06	-0.34249	0.0582689	0.102234
IMpower131	0.88(0.73-1.05)	0.88	-0.127833	0.73	1.05	-0.314711	0.0487902	0.0927298
POSEIDON	0.86(0.72-1.02)	0.86	-0.150823	0.72	1.02	-0.328504	0.0198026	0.0888537
GEMSTONE-302	0.68(0.54-0.85)	0.68	-0.385662	0.54	0.85	-0.616186	-0.162519	0.115731
			#NUM!			#NUM!	#NUM!	#NUM!
CameL	0.55(0.42-0.71)	0.55	-0.597837	0.42	0.71	-0.867501	-0.34249	0.133931
KEYNOTE-021	0.71(0.45-1.12)	0.71	-0.34249	0.45	1.12	-0.798508	0.113329	0.232611
RATIONALE 304	0.67(0.48-0.95)	0.67	-0.400478	0.48	0.95	-0.733969	-0.0512933	0.174152
ORIENT-11	0.65(0.50-0.85)	0.65	-0.430783	0.5	0.85	-0.693147	-0.162519	0.135364
KEYNOTE-189	0.60(0.50-0.72)	0.6	-0.510826	0.5	0.72	-0.693147	-0.328504	0.0930212
ORIENT-12	0.567(0.353-0.909)	0.567	-0.567396	0.353	0.909	-1.04129	-0.0954102	0.241295
RATIONALE 307	0.53(0.34-0.84)	0.53	-0.634878	0.34	0.84	-1.07881	-0.174353	0.230729
CameL-Sq	0.56(0.45-0.72)	0.57	-0.562119	0.44	0.75	-0.820981	-0.287682	0.136046
KEYNOTE-407	0.71(0.59-0.85)	0.71	-0.34249	0.59	0.85	-0.527633	-0.162519	0.0931413
CheckMate 227 Part 2	0.79(0.66-0.93)	0.79	-0.235722	0.66	0.93	-0.415515	-0.0725707	0.0874859
CHOICE-01	0.69(0.57-0.93)	0.69	-0.371064	0.53	0.92	-0.634878	-0.0833816	0.140688
EMPOWER-Lung 3 Part 2	0.65(0.51-0.82)	0.65	-0.430783	0.51	0.82	-0.673345	-0.198451	0.121146
AK105-302	0.55(0.40-0.75)	0.55	-0.597837	0.4	0.75	-0.916291	-0.287682	0.160359
ASTRUM-004	0.73(0.58-0.93)	0.73	-0.314711	0.58	0.93	-0.544727	-0.0725707	0.120448
ASTRUM-002	NA		#NUM!			#NUM!	#NUM!	#NUM!
DOMAJOR	0.51(0.35-0.73)	0.51	-0.673345	0.35	0.73	-1.04982	-0.314711	0.187528
			#NUM!			#NUM!	#NUM!	#NUM!
			#NUM!			#NUM!	#NUM!	#NUM!
	HR for OS 95%CI		#NUM!			#NUM!	#NUM!	#NUM!
IMpower110	0.84(0.68-1.03)	0.84	-0.174353	0.68	1.03	-0.385662	0.0295588	0.105924
JAVELIN Lung 100	0.85(0.67-1.09)	0.85	-0.162519	0.67	1.09	-0.400478	0.0861777	0.124147
PEARL	0.84(0.71-0.99)	0.84	-0.174353	0.71	0.99	-0.34249	-0.0100503	0.0848061
			#NUM!			#NUM!	#NUM!	#NUM!
CHECKMATE 026	1.08(0.87-1.34)	1.08	0.076961	0.87	1.34	-0.139262	0.29267	0.110187
KEYNOTE-024	0.62(0.48-0.81)	0.62	-0.478036	0.48	0.81	-0.733969	-0.210721	0.133482
KEYNOTE-042	0.79(0.70-0.89)	0.79	-0.235722	0.7	0.89	-0.356675	-0.116534	0.0612605
EMPOWER-Lung 1	0.585(0.48-0.72)	0.63	-0.462035	0.52	0.77	-0.653926	-0.261365	0.100143

## Sheet: ORR
Trial name	ORR(%)	ORR	N	ORR N							ORR N	N			RR	RR	LCI	UCI	INRR	INLCI	INUCI	SERR
IMpower130	49.2	0.492	451	221.892		221.892	451	72.732	228		221.892	451	72.732	228	1.54 [1.24, 1.90]	1.54	1.24	1.9	0.431782	0.215111	0.641854	0.108863
	31.9	0.319	228	72.732															#NUM!	#NUM!	#NUM!	#NUM!
IMpower132	47	0.47	292	137.24		137.24	292	91.52	286		137.24	292	91.52	286	1.46 [1.18, 1.80]	1.46	1.18	1.8	0.378436	0.165514	0.587787	0.107723
	32	0.32	286	91.52															#NUM!	#NUM!	#NUM!	#NUM!
IMpower131	49.7	0.497	343	170.471		170.471	343	139.4	340		170.471	343	139.4	340	1.21 [1.03, 1.43]	1.21	1.03	1.43	0.19062	0.0295588	0.357674	0.083703
	41	0.41	340	139.4															#NUM!	#NUM!	#NUM!	#NUM!
POSEIDON	41.5	0.415	338	140.27		140.27	338	82.228	337
	24.4	0.244	337	82.228
GEMSTONE-302	63.4	0.634	320	202.88		202.88	320	64.077	159
	40.3	0.403	159	64.077
CameL	55.1	0.551	205	112.955		112.955	205	68.103	207
	32.9	0.329	207	68.103
KEYNOTE-021	58	0.58	60	34.8		34.8	60	20.79	63
	33	0.33	63	20.79
RATIONALE 304	57.4	0.574	223	128.002		128.002	223	40.959	111		112.955	205	68.103	207	1.68 [1.33, 2.11]		1.33	2.11	#NUM!	0.285179	0.746688	0.117732
	36.9	0.369	111	40.959															#NUM!	#NUM!	#NUM!	#NUM!
ORIENT-11	51.9	0.519	266	138.054		138.054	266	39.038	131		34.8	60	20.79	63	1.75 [1.16, 2.64]		1.16	2.64	#NUM!	0.14842	0.970779	0.209785
	29.8	0.298	131	39.038															#NUM!	#NUM!	#NUM!	#NUM!
KEYNOTE-189	48.3	0.483	410	198.03		198.03	410	40.994	206		127.428	222	40.59	110	1.53 [1.17, 2.01]		1.17	2.01	#NUM!	0.157004	0.698135	0.138044
	19.9	0.199	206	40.994															#NUM!	#NUM!	#NUM!	#NUM!
ORIENT-12	44.7	0.447	179	80.013		80.013	179	63.012	178		138.054	266	39.038	131	1.74 [1.31, 2.32]		1.31	2.32	#NUM!	0.270027	0.841567	0.145801
	35.4	0.354	178	63.012															#NUM!	#NUM!	#NUM!	#NUM!
RATIONALE 307	73	0.73	120	87.6		87.6	120	60.5	121		198.03	410	40.994	206	2.43 [1.81, 3.25]				#NUM!	#NUM!	#NUM!	#NUM!
	50	0.5	121	60.5															#NUM!	#NUM!	#NUM!	#NUM!
CameL-Sq	64.8	0.648	193	125.064		125.064	193	71.932	196		80.013	179	63.012	178	1.26 [0.98, 1.63]				#NUM!	#NUM!	#NUM!	#NUM!
	36.7	0.367	196	71.932															#NUM!	#NUM!	#NUM!	#NUM!
KEYNOTE-407	62.2	0.622	278	172.916		172.916	278	109.028	281		87.6	120	60.5	121	1.45 [1.18, 1.79]				#NUM!	#NUM!	#NUM!	#NUM!
	38.8	0.388	281	109.028															#NUM!	#NUM!	#NUM!	#NUM!
CheckMate 227 Part 2	52	0.52	377	196.04		196.04	377	113.4	378		125.064	193	71.932	196	1.76 [1.43, 2.18]				#NUM!	#NUM!	#NUM!	#NUM!
	30	0.3	378	113.4															#NUM!	#NUM!	#NUM!	#NUM!
CHOICE-01	65.7	0.657	309	203.013		203.013	309	72.072	156		172.916	278	109.028	281	1.60 [1.35, 1.91]				#NUM!	#NUM!	#NUM!	#NUM!
	46.2	0.462	156	72.072															#NUM!	#NUM!	#NUM!	#NUM!
EMPOWER-Lung 3 Part 2	43.6	0.436	312	136.032		136.032	312	34.034	154		196.04	377	113.4	378	1.74 [1.45, 2.09]				#NUM!	#NUM!	#NUM!	#NUM!
	22.1	0.221	154	34.034															#NUM!	#NUM!	#NUM!	#NUM!
AK105-302	71	0.71	175	124.25		124.25	175	77	175		203.013	309	72.072	156	1.42 [1.18, 1.72]				#NUM!	#NUM!	#NUM!	#NUM!
	44	0.44	175	77															#NUM!	#NUM!	#NUM!	#NUM!
ASTRUM-004	60.1	0.601	358	215.158		215.158	358	71.958	179		136.032	312	34.034	154	1.97 [1.43, 2.73]				#NUM!	#NUM!	#NUM!	#NUM!
	40.2	0.402	179	71.958															#NUM!	#NUM!	#NUM!	#NUM!
ASTRUM-002	52.8	0.528	214	112.992		112.992	214	57.96	210
	27.6	0.276	210	57.96
DOMAJOR	50.3	0.503	143	71.929		71.929	143	40.975	149
	27.5	0.275	149	40.975
	ORR(%)	#VALUE!		#VALUE!							#VALUE!								#NUM!	#NUM!	#NUM!	#NUM!
IMpower110	31.4	0.314	277	86.978		86.978	277	88.917	277		86.978	277	88.917	277	0.98 [0.77, 1.25]	0.98	0.77	1.25	-0.0202027	-0.261365	0.223144	0.123599
	32.1	0.321	277	88.917															#NUM!	#NUM!	#NUM!	#NUM!
JAVELIN Lung 100	25.4	0.254	366	92.964		92.964	366	163.06	526		92.964	366	163.06	526	0.82 [0.66, 1.02]	0.82	0.66	1.02	-0.198451	-0.415515	0.0198026	0.111051
	31	0.31	526	163.06															#NUM!	#NUM!	#NUM!	#NUM!
PEARL	37.6	0.376	335	125.96		125.96	335	124.916	334
	37.4	0.374	334	124.916
CHECKMATE 026	26	0.26	271	70.46		70.46	271	89.1	270
	33	0.33	270	89.1
KEYNOTE-024	46.1	0.461	154	70.994		70.994	154	46.961	151		70.46	271	89.1	270	0.78 [0.60, 1.02]		0.6	1.02	#NUM!	-0.510826	0.0198026	0.135364
	31.1	0.311	151	46.961															#NUM!	#NUM!	#NUM!	#NUM!
KEYNOTE-042	27.3	0.273	637	173.901		173.901	637	170.079	637		70.994	154	46.961	151	1.02 [0.85, 1.23]		0.85	1.23	#NUM!	-0.162519	0.207014	0.0942686
	26.7	0.267	637	170.079															#NUM!	#NUM!	#NUM!	#NUM!
EMPOWER-Lung 1	46.5	0.465	357	166.005		166.005	357	73.13	355		173.901	637	170.079	637	1.99 [1.57, 2.52]		1.57	2.52	#NUM!	0.451076	0.924259	0.12071
	20.6	0.206	355	73.13															#NUM!	#NUM!	#NUM!	#NUM!

## Sheet: Grade 3-5 TRAE
Trial name	Grade 3-5 TRAE(%)	Grade 3-5 TRAE	Grade 3-5 TRAE N	N	Grade 3-5 TRAE N	N			RR
IMpower130	75	0.75	338.25	451	338.25	451	139.08	228	1.23 [1.09, 1.38]
	61	0.61	139.08	228
IMpower132	58.4	0.584	170.528	292	170.528	292	122.98	286	1.36 [1.15, 1.61]
	43	0.43	122.98	286
IMpower131	69.2	0.692	237.356	343	237.356	343	198.56	340	1.18 [1.05, 1.32]
	58.4	0.584	198.56	340
POSEIDON	44.6	0.446	150.748	338	150.748	338	149.628	337
	44.4	0.444	149.628	337
GEMSTONE-302	NA	#VALUE!	#VALUE!	320	NA	NA	NA	NA
	NA	#VALUE!	#VALUE!	159	NA	NA	NA	NA
CameL	70.7	0.707	144.935	205	144.935	205	101.016	207
	48.8	0.488	101.016	207
KEYNOTE-021	39	0.39	23.4	60	23.4	60	19.53	63
	31	0.31	19.53	63
RATIONALE 304	NA	#VALUE!	#VALUE!	223	NA	NA	NA	NA
	NA	#VALUE!	#VALUE!	111	NA	NA	NA	NA
ORIENT-11	61.7	0.617	164.122	266	164.122	266	77.028	131
	58.8	0.588	77.028	131
KEYNOTE-189	52.3	0.523	214.43	410	214.43	410	86.726	206
	42.1	0.421	86.726	206
ORIENT-12	86.6	0.866	155.014	179	155.014	179	147.918	178
	83.1	0.831	147.918	178
RATIONALE 307	85.8	0.858	102.96	120	102.96	120	97.163	121
	80.3	0.803	97.163	121
CameL-Sq	73.4	0.734	141.662	193	141.662	193	140.924	196
	71.9	0.719	140.924	196
KEYNOTE-407	57.2	0.572	159.016	278	159.016	278	156.517	281
	55.7	0.557	156.517	281
CheckMate 227 Part 2	45	0.45	169.65	377	169.65	377	132.3	378
	35	0.35	132.3	378
CHOICE-01	NA	#VALUE!	#VALUE!	309	NA	NA	NA	NA
	NA	#VALUE!	#VALUE!	156	NA	NA	NA	NA
EMPOWER-Lung 3 Part 2	30.1	0.301	93.912	312	93.912	312	28.182	154
	18.3	0.183	28.182	154
AK105-302	66	0.66	115.5	175	115.5	175	117.25	175
	67	0.67	117.25	175
ASTRUM-004	35.2	0.352	126.016	358	126.016	358	57.996	179
	32.4	0.324	57.996	179
ASTRUM-002	66	0.66	141.24	214	141.24	214	119.7	210
	57	0.57	119.7	210
DOMAJOR	NA	#VALUE!	#VALUE!	143	NA	NA	NA	NA
	NA	#VALUE!	#VALUE!	149	NA	NA	NA	NA
	Grade 3-5 TRAE(%)	#VALUE!	#VALUE!		#VALUE!
IMpower110	14.3	0.143	39.611	277	39.611	277	125.481	277	0.32 [0.23, 0.44]
	45.3	0.453	125.481	277
JAVELIN Lung 100	16.6	0.166	60.756	366	60.756	366	241.96	526	0.36 [0.28, 0.46]
	46	0.46	241.96	526
PEARL	15.5	0.155	51.925	335	51.925	335	153.306	334
	45.9	0.459	153.306	334
CHECKMATE 026	18	0.18	48.78	271	48.78	271	137.7	270
	51	0.51	137.7	270
KEYNOTE-024	31.2	0.312	48.048	154	48.048	154	80.483	151
	53.3	0.533	80.483	151
KEYNOTE-042	18.9	0.189	120.393	637	120.393	637	266.266	637
	41.8	0.418	266.266	637
EMPOWER-Lung 1	18	0.18	64.26	357	64.26	357	142	355
	40	0.4	142	355

## Sheet: Any grade TRAE
Trial name	Any grade TRAE(%)	Any grade TRAE	Any grade TRAE N	N	Any grade TRAE N	N
IMpower130	96.2	0.962	433.862	451	433.862	451	211.356	228
	92.7	0.927	211.356	228
IMpower132	91.4	0.914	266.888	292	266.888	292	250.536	286
	87.6	0.876	250.536	286
IMpower131	94.6	0.946	324.478	343	324.478	343	308.38	340
	90.7	0.907	308.38	340
POSEIDON	88.6	0.886	299.468	338	299.468	338	301.615	337
	89.5	0.895	301.615	337
GEMSTONE-302	NA	#VALUE!	#VALUE!	320
	NA	#VALUE!	#VALUE!	159
CameL	99.5	0.995	203.975	205	203.975	205	198.927	207
	96.1	0.961	198.927	207
KEYNOTE-021	93	0.93	55.8	60	55.8	60	59.22	63
	94	0.94	59.22	63
RATIONALE 304	NA	#VALUE!	#VALUE!	223
	NA	#VALUE!	#VALUE!	111
ORIENT-11	99.6	0.996	264.936	266	264.936	266	131	131
	100	1	131	131
KEYNOTE-189	93.1	0.931	381.71	410	381.71	410	186.636	206
	90.6	0.906	186.636	206
ORIENT-12	100	1	179	179	179	179	178	178
	100	1	178	178
RATIONALE 307	99.2	0.992	119.04	120	119.04	120	121	121
	100	1	121	121
CameL-Sq	100	1	193	193	193	193	195.02	196
	99.5	0.995	195.02	196
KEYNOTE-407	95.7	0.957	266.046	278	266.046	278	252.9	281
	90	0.9	252.9	281
CheckMate 227 Part 2	85	0.85	320.45	377	320.45	377	294.84	378
	78	0.78	294.84	378
CHOICE-01	NA	#VALUE!	#VALUE!	309
	NA	#VALUE!	#VALUE!	156
EMPOWER-Lung 3 Part 2	88.5	0.885	276.12	312	276.12	312	131.824	154
	85.6	0.856	131.824	154
AK105-302	99	0.99	173.25	175	173.25	175	175	175
	100	1	175	175
ASTRUM-004	72.1	0.721	258.118	358	258.118	358	114.023	179
	63.7	0.637	114.023	179
ASTRUM-002	99	0.99	211.86	214	211.86	214	207.9	210
	99	0.99	207.9	210
DOMAJOR	NA	#VALUE!	#VALUE!	143
	NA	#VALUE!	#VALUE!	149
IMpower110	62.9	0.629	174.233	277	174.233	277	236.004	277
	85.2	0.852	236.004	277
JAVELIN Lung 100	67.3	0.673	246.318	366	246.318	366	452.36	526
	86	0.86	452.36	526
PEARL	58.2	0.582	194.97	335	194.97	335	286.906	334
	85.9	0.859	286.906	334
CHECKMATE 026	71	0.71	192.41	271	192.41	271	248.4	270
	92	0.92	248.4	270
KEYNOTE-024	76.6	0.766	117.964	154	117.964	154	135.9	151
	90	0.9	135.9	151
KEYNOTE-042	63.8	0.638	406.406	637	406.406	637	574.574	637
	90.2	0.902	574.574	637
EMPOWER-Lung 1	63	0.63	224.91	357	224.91	357	319.5	355
	90	0.9	319.5	355

## Sheet: Leading to discontinuation
Trial name	Leading to discontinuation(%)	Leading to discontinuation	Leading to discontinuationN	N	Leading to discontinuationN	N
IMpower130	26.4	0.264	119.064	451	119.064	451	50.16	228
	22	0.22	50.16	228
IMpower132	28.5	0.285	83.22	292	83.22	292	52.052	286
	18.2	0.182	52.052	286
IMpower131	30.5	0.305	104.615	343	104.615	343	59.16	340
	17.4	0.174	59.16	340
POSEIDON	14.1	0.141	47.658	338	47.658	338	33.363	337
	9.9	0.099	33.363	337
GEMSTONE-302	NA	#VALUE!	#VALUE!	320
	NA	#VALUE!	#VALUE!	159
CameL	NA	#VALUE!	#VALUE!	205
	NA	#VALUE!	#VALUE!	207
KEYNOTE-021	17	0.17	10.2	60	10.2	60	10.08	63
	16	0.16	10.08	63
RATIONALE 304	NA	#VALUE!	#VALUE!	223
	NA	#VALUE!	#VALUE!	111
ORIENT-11	6	0.06	15.96	266	15.96	266	11.004	131
	8.4	0.084	11.004	131
KEYNOTE-189	27.4	0.274	112.34	410	112.34	410	20.394	206
	9.9	0.099	20.394	206
ORIENT-12	14.5	0.145	25.955	179	25.955	179	29.014	178
	16.3	0.163	29.014	178
RATIONALE 307	NA	#VALUE!	#VALUE!	120
	NA	#VALUE!	#VALUE!	121
CameL-Sq	12	0.12	23.16	193	23.16	193	7.84	196
	4	0.04	7.84	196
KEYNOTE-407	20.9	0.209	58.102	278	58.102	278	21.075	281
	7.5	0.075	21.075	281
CheckMate 227 Part 2	20	0.2	75.4	377	75.4	377	30.24	378
	8	0.08	30.24	378
CHOICE-01	NA	#VALUE!	#VALUE!	309
	NA	#VALUE!	#VALUE!	156
EMPOWER-Lung 3 Part 2	4.2	0.042	13.104	312	13.104	312	2.002	154
	1.3	0.013	2.002	154
AK105-302	2	0.02	3.5	175	3.5	175	3.5	175
	2	0.02	3.5	175
ASTRUM-004	10.3	0.103	36.874	358	36.874	358	8.95	179
	5	0.05	8.95	179
ASTRUM-002	15	0.15	32.1	214	32.1	214	14.7	210
	7	0.07	14.7	210
DOMAJOR	NA	#VALUE!	#VALUE!	143
	NA	#VALUE!	#VALUE!	149
		0	0
IMpower110	7.3	0.073	20.221	277	20.221	277	47.367	277
	17.1	0.171	47.367	277
JAVELIN Lung 100	12.2	0.122	44.652	366	44.652	366	79.952	526
	15.2	0.152	79.952	526
PEARL	6.3	0.063	21.105	335	21.105	335	41.75	334
	12.5	0.125	41.75	334
CHECKMATE 026	9.7	0.097	26.287	271	26.287	271	35.91	270
	13.3	0.133	35.91	270
KEYNOTE-024	13.6	0.136	20.944	154	20.944	154	16.157	151
	10.7	0.107	16.157	151
KEYNOTE-042	9.1	0.091	57.967	637	57.967	637	61.152	637
	9.6	0.096	61.152	637
EMPOWER-Lung 1	7	0.07	24.99	357	24.99	357	14.2	355
	4	0.04	14.2	355
